# Supplementary material for: 8p22 MTUS1 Gene Product ATIP3 Is a Novel Anti-Mitotic Protein Underexpressed in Invasive Breast Carcinoma of Poor Prognosis
Source: PLoS One. 2009 Oct 1;4(10):e7239. doi: 10.1371/journal.pone.0007239 (PMC2749209; doi:10.1371/journal.pone.0007239)
Supplement: Table S2 — MTUS1 affymetrix probesets intensities in 151 invasive breast carcinomas. Intensities of three MTUS1 probesets (212093_s_at; 212096_s_at; 239576_at) in 151 infiltrating ductal carcinomas (IDC) and 11 normal breast tissues. Values (Raw MAS05 setting defaults) are compared to the histological grade (Easton and Ellis, EE) of the tumors and the occurrence of axillary lymph node (ALN) and distant metastasis. Immunohistochemical detection of surrogate markers : epidermal growth factor receptor 1 (EGFR), human epidermal growth factor receptor 2 (HER2), estrogen receptor (ER), and progesterone receptor (PR), is as described in the Methods. EGFR and HER2 values were scored 0 to 100 according to the percentage of stained cells. ND : not determined. (0.05 MB XLS) [file pone.0007239.s004.xls]

## Sheet: Feuil1
Tumor #	HISTOPATH_TYPE	212093_s_at	212096_s_at	239576_at	grade (EE)	ALN	Distant Metastasis	EGFR	HER2	ER	PR
306291	IDC	544.6	1868.5	543.5	I	+	-	ND	ND	+	+
307489	IDC	472.4	826.1	595.5	I	-	-	0	ND	+	+
309866	IDC	1256.3	2136.1	660	I	-	-	0	0	+	+
309873	IDC	545.7	1443	446.4	I	-	-	0	0	+	-
311848	IDC	724.3	1405	275.1	I	-	-	0	0	+	+
313526	IDC	659.6	1199.4	338.5	I	-	-	0	0	+	+
313717	IDC	699.1	1688.5	344.5	I	-	-	0	0	+	+
314264	IDC	467.5	924.3	404	I	-	-	0	0	+	-
314524	IDC	603.1	2536.2	813.5	I	+	-	ND	ND	+	-
315740	IDC	576	1585.6	610.6	I	-	-	0	0	+	-
316839	IDC	363.3	1172.5	502.8	I	+	-	ND	ND	+	+
316853	IDC	691.1	2604.8	689.3	I	+	-	ND	ND	+	+
317138	IDC	757.8	1536.9	299.8	I	-	-	0	0	+	-
317433	IDC	899	2047	456.9	I	-	-	0	0	+	-
317512	IDC	1056.7	2051.2	513.9	I	-	-	0	0	+	+
318116	IDC	287.3	907.2	230.4	I	-	-	0	0	+	+
318265	IDC	457	2206.7	560.1	I	+	-	ND	ND	+	+
318684	IDC	393.9	1279.2	453.4	I	-	-	0	0	+	+
320152	IDC	884.1	3078.8	664.2	I	+	-	ND	ND	+	ND
320251	IDC	684.4	1557	408.1	I	-	-	0	0	+	+
320361	IDC	912.4	1485.9	476.3	I	-	-	0	0	+	+
321388	IDC	714.9	972.4	377	I	+	-	0	0	+	+
321612	IDC	346.8	756.3	222.8	I	+	-	0	0	+	+
321679	IDC	395.2	1045.5	386.2	I	+	-	0	30	+	+
325682	IDC	305.6	1091	291.2	I	+	-	0	0	+	+
326891	IDC	638	1863	423.9	I	+	-	0	0	+	-
328595	IDC	591.2	1436.8	568.5	I	-	-	0	0	+	-
328800	IDC	774.4	1688.9	763.2	I	-	-	0	0	+	+
330440	IDC	692	1343.2	898.6	I	-	-	0	0	-	-
331324	IDC	596.2	1056.2	322.3	I	-	-	0	0	+	+
332167	IDC	1217.8	2291.1	900.1	I	-	-	0	0	+	+
332324	IDC	489.6	1052.8	378.3	I	+	-	0	0	+	+
332330	IDC	479.9	1568.9	484.7	I	-	-	0	0	+	+
332559	IDC	680	1077.6	437.5	I	-	-	0	0	+	+
332562	IDC	746.9	1466.5	375.3	I	-	-	0	0	+	+
333276	IDC	929.7	1668	371.2	I	-	-	0	0	+	-
333715	IDC	1179.4	2283.9	568.4	I	-	-	0	0	+	+
334455	IDC	496	1135.4	457.1	I	-	-	0	0	+	+
334982	IDC	878.6	1603.8	465.6	I	-	-	0	0	+	+
334997	IDC	1071.9	2902.3	350.3	I	+	-	ND	ND	+	+
335196	IDC	694.5	2014.3	566.8	I	-	-	0	0	+	+
335444	IDC	751.4	3101	611.9	I			0	0	+	+
335625	IDC	1159.1	2155.4	446.5	I	-	-	0	0	+	+
335873	IDC	766.1	2152.5	479	I	-	-	0	0	+	+
337952	IDC	914.1	2253	685	I	-	-	0	0	+	+
340106	IDC	535.7	955.8	137.6	I	-	-	0	0	+	+
340599	IDC	666.6	1551.8	550.7	I	+	-	0	70	+	+
341003	IDC	781.8	1114.7	441.4	I	+	+	0	0	+	+
341148	IDC	1053.3	3414.9	813.8	I	+	-	0	0	+	+
341267	IDC	629.4	1882.6	315	I	+	-	0	0	+	-
341609	IDC	460.9	1416.7	303.6	I	-	+	0	0	+	+
342358	IDC	1040.7	2495.5	444.7	I	-	-	0	0	+	-
343020	IDC	633.9	1629.6	469.7	I	+	-	0	0	+	+
343723	IDC	470.4	1305	500.7	I	+	-	0	60	+	+
344506	IDC	1104.7	2103.4	894.7	I	-	+	0	0	+	+
345960	IDC	328.8	616.8	213.5	I	+	-	0	0	+	-
348278	IDC	477.2	914.7	226.7	I	+	-	0	0	+	+
354440	IDC	353.6	689.6	397.5	I	-	+	0	0	+	-
354476	IDC	1053.1	2056.7	329.7	I	+	-	0	0	+	+
354738	IDC	319.1	532.2	336.6	I	-	+	0	0	+	+
358778	IDC	671.9	1608.9	250.6	I	+	+	2	0	+	-
365631	IDC	802.2	1801.9	774.9	I	+	-	0	0	+	-
366770	IDC	469.8	1017.7	306.7	I	+	+	15	100	+	-
303778	IDC	330.2	991.9	374.4	II	+	-	ND	ND	+	+
310933	IDC	476	1190.2	344.6	II	-	-	0	ND	+	-
312530	IDC	464.1	1480	683	II	-	-	0	60	-	-
314864	IDC	669.3	1402.8	339.1	II	-	-	0	0	-	+
316503	IDC	921.6	1603.5	491.8	II	-	-	0	0	+	+
316947	IDC	320	916.6	362.6	II	-	-	0	0	+	+
317241	IDC	563.4	1794.9	412.2	II	-	-	0	0	+	-
322803	IDC	575.3	2381.5	558.3	II	+	-	ND	ND	+	+
322898	IDC	401.7	2101.9	509.5	II	+	-	ND	ND	+	+
322907	IDC	901.9	2428.8	732.9	II	+	-	0	0	-	+
324247	IDC	583.3	879.8	422.6	II	+	-	45	0	-	-
325978	IDC	816.1	1524.9	406	II	+	+	0	100	-	-
326671	IDC	862.8	2059.2	512.9	II	+	-	0	0	+	+
328598	IDC	1471.4	2948.8	648.8	II	-	-	0	0	+	-
328717	IDC	621.7	1190.1	538.7	II	-	-	0	0	+	+
329315	IDC	1517.5	3105.5	552.3	II	-	-	0	0	+	+
329598	IDC	446.7	1430.4	247.2	II	+	+	ND	ND	+	ND
329918	IDC	435.1	930.5	212.8	II	-	-	0	60	+	-
330491	IDC	611.1	1520.4	602.4	II	-	-	0	0	+	+
330953	IDC	1058.3	2036.8	256.7	II	-	+	0	0	+	+
331035	IDC	1064.9	1635.4	985.7	II	-	-	100	0	-	-
331061	IDC	485.8	879	329.6	II	+	-	0	0	+	+
331251	IDC	371.1	830.8	304.8	II	+	+	0	100	-	-
332400	IDC	691.1	1353.7	617.9	II	-	-	0	0	+	+
332962	IDC	755.3	1478.4	698.9	II	-	-	0	0	+	-
334061	IDC	660.4	981.5	578.4	II	-	-	0	0	+	-
335237	IDC	785.4	1781.2	345.7	II	-	+	10	0	+	+
335314	IDC	862.3	2482.9	722.5	II	+	-	ND	ND	+	+
338076	IDC	1178.3	3021.4	920.9	II	-	+	0	0	+	+
338480	IDC	519.9	1445.6	349.4	II	+	+	0	0	+	+
339389	IDC	626.7	1190.6	580.7	II	+	-	0	ND	-	-
340282	IDC	420.8	1213.8	293.1	II	-	+	0	30	+	-
341773	IDC	947.7	2013.5	673.9	II	-	+	0	0	+	+
341981	IDC	336.4	864.8	271.4	II	+	+	0	0	+	-
344192	IDC	424.9	892.4	271.9	II	-	+	0	90	+	+
344513	IDC	490.7	999	325.3	II	+	+	0	0	-	-
345425	IDC	703.2	1694.1	485.3	II	+	-	0	0	-	+
345613	IDC	634.6	1015.9	333.1	II	+	-	0	0	+	-
346075	IDC	384.4	798.9	162.6	II	+	-	0	0	-	+
348439	IDC	658.5	2188.8	646.9	II	+	+	ND	ND	+	+
349103	IDC	483.9	1536.7	392.8	II	+	-	ND	ND	+	+
350295	IDC	338.8	1139.2	175.5	II	+	-	ND	ND	+	+
351620	IDC	564.5	1198.7	584.9	II	-	+	0	60	+	+
352082	IDC	455.9	738.3	364.6	II	+	+	0	0	+	+
355157	IDC	520.4	1217.4	391.8	II	+	-	0	0	+	-
355199	IDC	440.5	636.4	198.8	II	+	-	0	90	+	-
358388	IDC	648	1421.7	462.5	II	+	+	5	0	+	-
359037	IDC	445.8	1259	557.9	II	+	+	ND	ND	+	+
359966	IDC	610.7	1556.6	471.5	II	+	-	0	0	+	+
363287	IDC	463.9	1641.4	255.4	II	+	-	ND	ND	+	+
363841	IDC	382.1	848.8	189.2	II	+	-	ND	ND	+	ND
364527	IDC	637.5	1849.4	316.7	II	+	+	0	100	+	+
365829	IDC	599.9	1031.2	281.2	II	+	+	0	0	+	-
368813	IDC	584.5	1291	456.9	II	+	+	0	0	+	-
370169	IDC	704	712.9	719.3	II	-	+	0	0	+	-
371349	IDC	510.4	758.2	596.5	II	-	+	60	0	-	-
375324	IDC	306.4	848.9	230.2	II	+	+	0	100	-	-
377736	IDC	425.6	863.7	385.8	II	-	+	5	0	+	-
379448	IDC	531.8	728.9	491.8	II	+	+	0	0	+	+
382654	IDC	696.9	1806.9	404.5	II	+	+	5	100	-	-
383495	IDC	850.5	1952.7	563.1	II	+	+	0	100	-	-
307162	IDC	207.3	522.4	227.1	III	-	-	0	0	-	-
316634	IDC	327.7	1232.3	283.3	III	+	+	ND	ND	+	-
318313	IDC	462	2224.3	490.1	III	+	-	ND	ND	ND	ND
319474	IDC	263.4	581.6	498.2	III	-	-	0	0	ND	-
324977	IDC	248.6	397.4	306.7	III	+	+	ND	0	-	+
325396	IDC	539.9	1014	243.4	III	+	+	0	0	+	-
327012	IDC	317.3	1010.3	239.9	III	-	+	0	0	+	+
327272	IDC	572.8	1181.1	303	III	+	-	0	0	+	-
330887	IDC	830.6	1805.5	550.5	III	+	-	0	40	+	-
335218	IDC	568.1	925.3	392.3	III	+	-	15	100	-	-
339193	IDC	503	957.6	84.2	III	-	+	0	0	+	+
339901	IDC	469.8	898	204.5	III	+	+	0	80	-	-
339903	IDC	740.9	1620.5	401.9	III	-	+	0	0	+	+
340289	IDC	322.5	708.9	326.9	III	-	+	0	0	-	-
341717	IDC	403.7	821.8	381.3	III	+	-	0	0	+	+
345086	IDC	166.7	345.5	106.6	III	+	+	0	0	-	-
356970	IDC	148.2	321.5	132.5	III	+	+	0	0	-	-
358351	IDC	478.7	1246.5	445.4	III	-	+	0	0	+	-
360120	IDC	244.5	614.8	120.9	III	+	+	0	0	+	-
365604	IDC	374.2	765.9	277.1	III	+	+	10	0	-	-
366999	IDC	465.6	1058.5	362.1	III	-	+	0	0	+	-
369115	IDC	804.4	1187.5	499.5	III	-	+	0	0	-	-
370914	IDC	410.4	711.4	234.2	III	-	+	0	0	+	+
373482	IDC	1321.1	3030.7	606.1	III	+	+	0	100	-	-
377934	IDC	404.8	599.6	388.8	III	+	+	50	100	-	-
385138	IDC	255.5	354.3	100.9	III	+	+	95	0	-	-
304219	IDC	796.9	2761.2	730.1		+	-	ND	ND	ND	ND
457010	normal	689.9	2575.9	482.4
457473	normal	676.8	2275.1	402.5
463151	normal	954.7	2868.8	555.2
463153	normal	805.6	2212.7	664.6
464233	normal	980.1	2507.5	368.3
464234	normal	949	2678.6	489.8
465074	normal	642	1842.9	610.1
465341	normal	675.5	2319.3	581.1
469951	normal	1170.7	3388.6	663.4
469952	normal	1401.8	3277.7	960.8
469953	normal	914.8	2229.2	535.2
							Supplemental Table SII
