# Supplementary material for: 8p22 MTUS1 Gene Product ATIP3 Is a Novel Anti-Mitotic Protein Underexpressed in Invasive Breast Carcinoma of Poor Prognosis
Source: PLoS One. 2009 Oct 1;4(10):e7239. doi: 10.1371/journal.pone.0007239 (PMC2749209; doi:10.1371/journal.pone.0007239)
Supplement: Table S3 — Comparison of MTUS1 mRNA levels and protein immunostaining in 20 invasive breast carcinomas. Affymetrix 212096_s_at probeset intensities (Raw MAS5.0) values, total MTUS1 mRNA levels measured by real-time PCR relative to EEF1G internal control, and immunohistochemical (IHC) results using anti-MTUS1 monoclonal antibodies. MTUS1 mmunostaining was scored as described in the Methods, according to the percentage (%) of positive tumor cells and intensity of the staining. Values are compared to histological grade (I, II, III) of the tumor and immunodetection of surrogate markers (ER, PR, EGFR, HER2) determined as described in the Methods. nd : not determined. (0.01 MB XLS) [file pone.0007239.s005.xls]

## Sheet: Feuil1
	MTUS1 transcript		IHC (MTUS1)
Tumor#	Affymetrix 212096_s_at	qPCR MTUS1	%	intensity	grade	ER	PR	EGFR	HER2
356970	321.5	0.62	2	0 to 1	III	-	-	-	-
345086	345.5	2	15	1	III	-	-	-	-
324977	397.4	0.61	80	2	III	-	+	nd	-
354738	532.2	0.971	nd		I	+	+	-	-
319474	581.6	0.68	0		III	nd	-	-	-
377934	599.6	nd	25	2	III	-	-	+	+
360120	614.8	nd	25	3	III	+	-	-	-
345960	616.8	nd	80	1 to 2	I	+	-	-	-
355199	636.4	nd	95	3	II	+	-	-	+
371349	758.2	1.04	60	2	II	-	-	+	-
320251	1557	3.81	75	2	I	+	+	-	-
337952	2253	4.5	50	1	I	+	+	-	-
333715	2283.9	nd	85	2	I	+	+	-	-
332167	2291.1	nd	85	2	I	+	+	-	-
334997	2902.3	nd	90	2	I	+	+	nd	nd
328595	1436.8	nd	85	2	I	+	-	-	-
338076	3021.4	nd	85	2	II	+	+	-	-
373482	3030.7	8.66	0	0	III	-	-	-	+
335444	3101	nd	75	2	I	+	+	-	-
341148	3414.9	7.32	85	3	I	+	+	-	-
		Supplemental Table SIII : Comparison of MTUS1 mRNA and protein levels in 20 breast cancer samples
